# Supplementary material for: Synergistic Antibacterial Effects of Meropenem in Combination with Aminoglycosides against Carbapenem-Resistant Escherichia coli Harboring blaNDM-1 and blaNDM-5
Source: Antibiotics (Basel). 2021 Aug 23;10(8):1023. doi: 10.3390/antibiotics10081023 (PMC8388987; doi:10.3390/antibiotics10081023)
Supplement: Supplementary file 1 [file antibiotics-10-01023-s001.zip]

Archive with 1 entries (1 files):
- antibiotics-1299971-supplementary.pdf
